# Supplementary material for: Assessing epidemic curves for evidence of superspreading
Source: J R Stat Soc Ser A Stat Soc. 2022 Oct 7;185(4):2179–202. doi: 10.1111/rssa.12919 (PMC10092342; doi:10.1111/rssa.12919)
Supplement: Supplementary file 1 — Appendix S1. Supporting information [file RSSA-185-2179-s001.Rmd]

---
title: "Assessing epidemic curves for evidence of superspreading"
subtitle: "Revised Supplementary Material"
author: "J.P. Meagher"
date: \today
output:
  pdf_document:
    keep_tex: true
    fig_crop: no
---

```{r setup, include=FALSE}
knitr::opts_chunk$set(
  echo = TRUE,
  message = FALSE,
  warning = FALSE
  )
```

# Packages

```{r packages}
# devtools::install_github("jpmeagher/assessEpidemicCurves")
library(assessEpidemicCurves)
library(ggplot2)
library(reshape2)
library(magrittr)
library(latex2exp)
library(lubridate)
library(matrixStats)
library(dplyr)
library(readr)
library(HDInterval)
library(xtable)
library(Cairo)
```

# Model Fit

```{r setup_sampling}
SEED <- 34871497
chains <- 4
iter <- 7000
warmup <- 2000
thin <- 5
cores <- 4

N0 <- 5 # seed days
L <- 28 # lead in days to prediction
first_validation_day <- dmy(01082020)
last_validation_day <- dmy(01122020)
M <- as.numeric(last_validation_day - first_validation_day)
# Get 7-day moving average
df <- covid_incidence_roi_epidemiological_date %>%
  mutate(ma_count = stats::filter(count, rep(1/7, 7)) %>% round)

full_df <- df %>%
  dplyr::filter(date >= first_validation_day - (L + N0) & date < last_validation_day)
```

```{r specify_priors}
N <- nrow(full_df)
import_rate <- rep(1, N)
# generation interval
mu_gi <- 5
sigma_gi <- 2.5
S <- 21
omega_par <- convert_gamma_moments(mu_gi, sigma_gi)
omega <- pgamma(
  1:S + 0.5, shape = omega_par["shape"], rate = omega_par["rate"]
  ) - 
  pgamma(
    c(0, 1:(S-1) + 0.5), shape = omega_par["shape"], rate = omega_par["rate"]
    )
omega <- omega / sum(omega)
# Gaussian process
sigma_f <- 1
mu_ls <- 17.5
sigma_ls <- 2.5
# dispersion parameter
mu_log_k <- 0
sigma_log_k <- 1
```

```{r figure_and_analysis_settings}
bs <- 10
last_day <- last_validation_day - 10
first_day <- full_df$date[N0+1]
```

```{r initialise_momentum, eval=FALSE}
set.seed(SEED)
init_list <- lapply(
  1:chains,
  function(i) {
    initialise_momentum(
      epidemic_curve = full_df$ma_count
    )
  }
)
```

```{r fit_models, eval = FALSE}
fit <- fit_Rt_lgp(
  epidemic_curve = full_df$ma_count, seed_days = N0,
  import_rate = import_rate,
  generation_interval_mean = mu_gi,
  generation_interval_sd = sigma_gi,
  generation_interval_length = S,
  gp_amplitude = sigma_f,
  ls_prior_mean = mu_ls,
  ls_prior_sd = sigma_ls,
  log_k_prior_mean = mu_log_k, log_k_prior_sd = sigma_log_k,
  seed = SEED, chains = chains, cores = cores,
  iter = iter, warmup = warmup, thin = thin,
  control = list(adapt_delta = 0.99, max_treedepth = 15),
  init = init_list
)
saveRDS(fit, "data_output/fit_gpR_nls_lnk_w5.RDS")

fit <- fit_Rt_lgp(
  epidemic_curve = full_df$ma_count, seed_days = N0,
  import_rate = import_rate,
  generation_interval_mean = mu_gi,
  generation_interval_sd = sigma_gi,
  generation_interval_length = S,
  gp_amplitude = sigma_f,
  ls_prior_mean = mu_ls,
  ls_prior_sd = sigma_ls,
  log_k_prior_mean = Inf,
  seed = SEED, chains = chains, cores = cores,
  iter = iter, warmup = warmup, thin = thin,
  control = list(adapt_delta = 0.99, max_treedepth = 15)
)
saveRDS(fit, "data_output/fit_gpR_nls_homo_w5.RDS")

fit <- fit_Rt_lgp(
  epidemic_curve = full_df$ma_count, seed_days = N0,
  import_rate = import_rate,
  generation_interval_mean = mu_gi - 1,
  generation_interval_sd = sigma_gi - 0.5,
  generation_interval_length = S,
  gp_amplitude = sigma_f,
  ls_prior_mean = mu_ls,
  ls_prior_sd = sigma_ls,
  log_k_prior_mean = mu_log_k, log_k_prior_sd = sigma_log_k,
  seed = SEED, chains = chains, cores = cores,
  iter = iter, warmup = warmup, thin = thin,
  control = list(adapt_delta = 0.99, max_treedepth = 15),
  init = init_list
)
saveRDS(fit, "data_output/fit_gpR_nls_lnk_w4.RDS")

fit <- fit_Rt_lgp(
  epidemic_curve = full_df$ma_count, seed_days = N0,
  import_rate = import_rate,
  generation_interval_mean = mu_gi + 1,
  generation_interval_sd = sigma_gi + 0.5,
  generation_interval_length = S,
  gp_amplitude = sigma_f,
  ls_prior_mean = mu_ls,
  ls_prior_sd = sigma_ls,
  log_k_prior_mean = mu_log_k, log_k_prior_sd = sigma_log_k,
  seed = SEED, chains = chains, cores = cores,
  iter = iter, warmup = warmup, thin = thin,
  control = list(adapt_delta = 0.99, max_treedepth = 15),
  init = init_list
)
saveRDS(fit, "data_output/fit_gpR_nls_lnk_w6.RDS")

# wt <- EpiEstim::wallinga_teunis(
#   incid = full_df$ma_count,
#   config = list(
#     t_start = 5:(N-2),
#     t_end = 7:N,
#     si_distr = c(0, omega),
#     n_sim = 500
#     )
#   )

wt1 <- EpiEstim::wallinga_teunis(
  incid = full_df$ma_count,
  config = list(
    t_start = 5:N,
    t_end = 5:N,
    si_distr = c(0, omega),
    n_sim = 500
    )
  )
saveRDS(wt1, "data_output/wt1.RDS")

wt3 <- EpiEstim::wallinga_teunis(
  incid = full_df$ma_count,
  config = list(
    t_start = 5:(N-2),
    t_end = 7:N,
    si_distr = c(0, omega),
    n_sim = 500
    )
  )
saveRDS(wt3, "data_output/wt3.RDS")

wt7 <- EpiEstim::wallinga_teunis(
  incid = full_df$ma_count,
  config = list(
    t_start = 5:(N - 6),
    t_end = 11:N,
    si_distr = c(0, omega),
    n_sim = 500
    )
  )
saveRDS(wt7, "data_output/wt7.RDS")
```

```{r load_saved_models}
fit4 <- readRDS("data_output/fit_gpR_nls_lnk_w4.RDS")
fit5 <- readRDS("data_output/fit_gpR_nls_lnk_w5.RDS")
fitH <- readRDS("data_output/fit_gpR_nls_homo_w5.RDS")
fit6 <- readRDS("data_output/fit_gpR_nls_lnk_w6.RDS")
wt <- readRDS("data_output/wt.RDS")
```

# Test Positivity Rate 

```{r positivity_rate, fig.height=3.5, fig.width=7, fig.cap="Test positivity rate"}
roi_covid_test_positivity_rate %>% 
  filter(date < dmy(01062021)) %>% 
  ggplot() +
  annotate(
    "rect",
    xmin = dmy(01072020), xmax = dmy(01122020), 
    ymin = -100, ymax = 100,
    alpha = .5
    ) +
  geom_line(
    aes(x = date, y = rate)
  ) +
  theme_classic(base_size = bs) +
  coord_cartesian(ylim = c(0, 25)) + 
  labs(
    x = "Date",
    y = "7-Day Test Positivity Rate (% Tests)"
  )
```

# Posterior Predictive Distribution

```{r pp_mean_and_ci}
pp_mean <- fit5 %>% 
    rstan::extract("y_rep") %>% 
    as.data.frame() %>% 
    colMeans() %>% 
    unname()

pp_ci <- fit5 %>% 
  rstan::extract("y_rep") %>% 
  as.data.frame() %>% 
  unname() %>% 
  hdi()

pp_ci50 <- fit5 %>% 
  rstan::extract("y_rep") %>% 
  as.data.frame() %>% 
  unname() %>% 
  hdi(0.5)
```

```{r pp_figure, fig.width=7, fig.height=3.5, fig.cap="Posterior predictive distribution for the heterogeneous model"}
data.frame(
  date = full_df$date[-(1:N0)],
  mean = pp_mean,
  hdi = t(pp_ci),
  hdi50 = t(pp_ci50)
  ) %>%
  ggplot() +
  theme_classic(base_size = bs) +
  theme(legend.position = c(0.875, 0.75)) +
  geom_bar(
    data = full_df,
    aes(x = date, y = ma_count), stat = "identity",
    alpha = 0.5
  ) +
  geom_ribbon(
    aes(x = date, ymin = hdi.lower, ymax = hdi.upper),
    fill = viridisLite::viridis(1), alpha = 0.25
  ) +
   geom_ribbon(
    aes(x = date, ymin = hdi50.lower, ymax = hdi50.upper),
    fill = viridisLite::viridis(1), alpha = 0.5
  ) +
  geom_line(aes(x = date, y = mean), color = viridisLite::viridis(1)) +
  labs(
    x = "Epidemiological Date",
    y = TeX("7 Day Moving Average Incidence $(Y_t)$"),
    color = NULL,
    fill = NULL
  )
```

```{r pp_ci_coverage}
# proportion of observations within the prediction intervals
mean(full_df$ma_count[-(1:N0)] > pp_ci[1, ] & full_df$ma_count[-(1:N0)] < pp_ci[2, ])
mean(full_df$ma_count[-(1:N0)] > pp_ci50[1, ] & full_df$ma_count[-(1:N0)] < pp_ci50[2, ])
```


# Reproduction Numbers

```{r R_mean_and_ci}
R_mean <- cbind(
  hetero = fit5 %>% 
    rstan::extract("R") %>% 
    as.data.frame() %>% 
    colMeans() %>% 
    unname(),
  homo = fitH %>% 
    rstan::extract("R") %>% 
    as.data.frame() %>% 
    colMeans() %>% 
    unname()
)

R_ci <- list()
R_ci[[1]] <- fit5 %>% 
  rstan::extract("R") %>% 
  as.data.frame() %>% 
  unname() %>% 
  hdi()
R_ci[[2]] <- fitH %>% 
  rstan::extract("R") %>% 
  as.data.frame() %>% 
  unname() %>% 
  hdi()
```

```{r Rt_figure, fig.width=7, fig.height=3.5, fig.cap="Time-varying reproduction number distribution for each model"}
wt <- readRDS("data_output/wt7.RDS")
lead_days <- 3

y_scalar <- R_ci[[1]][, -(1:5)] %>% 
  max()

data.frame(
  date = full_df$date,
  a = R_mean[, 1],
  b = R_mean[, 2],
  wt = c(rep(NA, 4 + lead_days), wt$R$`Mean(R)`, rep(NA, 0 + lead_days))
  ) %>%
  filter(date <= last_day) %>% 
  filter(date > first_day) %>% 
  reshape2::melt(id.vars = "date") %>%
  ggplot() +
  theme_classic(base_size = bs) +
  theme(legend.position = c(0.875, 0.75)) +
  geom_bar(
    data = full_df,
    aes(x = date, y =  y_scalar * ma_count / max(ma_count)), stat = "identity",
    alpha = 0.5
  ) +
  geom_ribbon(
    data = data.frame(
      date = full_df$date[(5 + lead_days):(N - lead_days)], 
      hdi = cbind(lower = wt$R$`Quantile.0.025(R)`, upper = wt$R$`Quantile.0.975(R)`), 
      model =  "wt"
      ) %>% 
      rbind(data.frame(date = full_df$date, hdi = t(R_ci[[1]]), model =  "a")) %>% 
      rbind(data.frame(date = full_df$date, hdi = t(R_ci[[2]]), model =  "b")) %>% 
      filter(date <= last_day) %>% 
      filter(date > first_day),
    aes(x = date, ymin = hdi.lower, ymax = hdi.upper, fill = model),
    alpha= 0.25
  ) +
  geom_line(aes(x = date, y = value, color = variable)) +
  scale_color_viridis_d(
    labels = c("Heterogeneous", "Homogeneous", "W&T")
    ) +
  scale_fill_viridis_d(
    labels = c("Heterogeneous", "Homogeneous", "W&T")
    ) +
  geom_hline(yintercept = 1, lty = lead_days) +
  scale_y_continuous(
    TeX("Reproduction Number $(R_t)$"),
    sec.axis = 
      sec_axis(
        ~ . * max(full_df$ma_count) / y_scalar, 
        name = TeX("7 Day Moving Average Incidence $(Y_t)$")
        )
  ) +
  labs(
    x = "Epidemiological Date",
    color = NULL,
    fill = NULL
  ) 
```

```{r Rt_interval_comparison}
# realitve width of credible intervals
tmp <- data.frame(
  date = full_df$date[(5 + lead_days):(N - lead_days)], 
  hdi = cbind(lower = wt$R$`Quantile.0.025(R)`, upper = wt$R$`Quantile.0.975(R)`), 
  model =  "wt") %>% 
  rbind(data.frame(date = full_df$date, hdi = t(R_ci[[1]]), model =  "a")) %>% 
  rbind(data.frame(date = full_df$date, hdi = t(R_ci[[2]]), model =  "b")) %>% 
  filter(date <= last_day) %>% 
  filter(date > first_day + days(lead_days)) %>% 
  mutate(int = hdi.upper - hdi.lower)

mean(tmp$int[tmp$model == "b"] / tmp$int[tmp$model == "a"])
mean(tmp$int[tmp$model == "wt"] / tmp$int[tmp$model == "a"])
```

# Transmission Quantile

```{r compute_transmission_quantiles}
q <- seq(0, 1, by = 0.005)
k <- 10^(-2:1)

transmission_quantile <- sapply(k, function(x) compute_transmission_quantile(
  q = q, k = x
))

transmission_quantile[q == 0.2, ]
```

```{r transmission_quantiles, fig.height=3.5, fig.width=3.5, fig.cap="Transmission quantile"}
bs <- 10
data.frame(q = q,  transmission_quantile) %>% 
  melt(id = "q") %>% 
  ggplot() +
  geom_line(
    aes(x = q, y = value, color = variable)
  ) +
  scale_color_viridis_d(labels = k) +
  theme_classic(base_size = bs) +
  coord_fixed() +
  theme(
    panel.grid.minor = element_line(color = "grey", linetype = 2, size = 0.5)
    ) +
  scale_x_continuous(breaks = seq(0, 1, by = 0.2)) +
  scale_y_continuous(breaks = seq(0, 1, by = 0.2)) +
  geom_abline(slope = 1, intercept = 0, lty = 2) +
  labs(
    title = "",
    x = "Proportion of index cases (q) \n (ranked in decreasing order of infectiousness)",
    y = TeX("Expected proportion of secondary infections $(T_k (q))$"),
    color = bquote(k)
  )

```

```{r prior_quantiles}
q <- seq(0, 1, length.out = 101)
prior_k <- qlnorm(c(0.005, 0.25, 0.5, 0.75, 0.995))

prior_Tq <- sapply(
  prior_k, function(x){
    compute_transmission_quantile(
      q = q, k = x
    )
  }
)

colnames(prior_Tq) <- c("p005", "p25", "p50", "p75", "p995" )
```

```{r transmission_quantile_prior_distribution, fig.width=7, fig.height=3.5, fig.cap="Prior Distribution of transmission quantiles"}
data.frame(q = q, prior_Tq) %>% 
  ggplot() +
  geom_ribbon(
    aes(x = q, ymin = p005, ymax = p995), alpha = 0.25, fill = viridisLite::viridis(1)
  ) +
  # geom_ribbon(
  #   aes(x = q, ymin = ci80.lower, ymax = ci80.upper), alpha = 0.25, fill = viridisLite::viridis(1)
  # ) +
  geom_ribbon(
    aes(x = q, ymin = p25, ymax = p75), alpha = 0.5, fill = viridisLite::viridis(1)
  ) +
  geom_line(
    aes(x = q, y = p50), color = viridisLite::viridis(1)
  ) +
  # scale_color_viridis_d() +
  # scale_fill_viridis_d() +
  theme_classic(base_size = bs) +
  coord_fixed() +
  theme(
    panel.grid.minor = element_line(color = "grey", linetype = 2, size = 0.5)
    ) +
  scale_x_continuous(breaks = seq(0, 1, by = 0.2)) +
  scale_y_continuous(breaks = seq(0, 1, by = 0.2)) +
  geom_abline(slope = 1, intercept = 0, lty = 2) +
  labs(
    title = "",
    x = "Proportion of index cases (q) \n (ranked in decreasing order of infectiousness)",
    y = TeX("Expected proportion of secondary infections $(T_k (q))$"),
    color = bquote(k)
  )
```

```{r transmission_quantiles_ci}
post_k <- fit5 %>% rstan::extract(pars = "k") %>% unlist() %>% unname()

Tq_mean <- compute_transmission_quantile(q = q, k = mean(post_k))
Tq_median <- compute_transmission_quantile(q = q, k = median(post_k))
Tq_ci50 <- sapply(hdi(post_k, credMass = 0.5), function(x) compute_transmission_quantile(q = q, k = x))
Tq_ci80 <- sapply(hdi(post_k, credMass = 0.8), function(x) compute_transmission_quantile(q = q, k = x))
Tq_ci95 <-sapply(hdi(post_k, credMass = 0.95), function(x) compute_transmission_quantile(q = q, k = x))
```

```{r transmission_quantile_distribution, fig.width=3.5, fig.height=3.5, fig.cap="Distribution of transmission quantiles"}
data.frame(q = q, mu = Tq_mean, ci50 = Tq_ci50, ci80 = Tq_ci80, ci95 = Tq_ci95 ) %>% 
  ggplot() +
  geom_ribbon(
    aes(x = q, ymin = ci95.lower, ymax = ci95.upper), alpha = 0.25, fill = viridisLite::viridis(1)
  ) +
  geom_ribbon(
    aes(x = q, ymin = ci50.lower, ymax = ci50.upper), alpha = 0.5, fill = viridisLite::viridis(1)
  ) +
  geom_line(
    aes(x = q, y = mu), color = viridisLite::viridis(1)
  ) +
  theme_classic(base_size = bs) +
  coord_fixed() +
  theme(
    panel.grid.minor = element_line(color = "grey", linetype = 2, size = 0.5)
    ) +
  scale_x_continuous(breaks = seq(0, 1, by = 0.2)) +
  scale_y_continuous(breaks = seq(0, 1, by = 0.2)) +
  geom_abline(slope = 1, intercept = 0, lty = 2) +
  labs(
    title = "",
    x = "Proportion of index cases (q) \n (ranked in decreasing order of infectiousness)",
    y = TeX("Expected proportion of secondary infections $(T_k (q))$"),
    color = bquote(k)
  )
```

```{r infections_attributable}
# most infections 10%
sapply(post_k, function(x) compute_transmission_quantile(q = 0.1, k = x)) %>% 
  summary()
sapply(post_k, function(x) compute_transmission_quantile(q = 0.1, k = x)) %>% 
  sd()
# most infectious 20%
sapply(post_k, function(x) compute_transmission_quantile(q = 0.2, k = x)) %>% 
  summary()
sapply(post_k, function(x) compute_transmission_quantile(q = 0.2, k = x)) %>% 
  sd()
sapply(post_k, function(x) compute_transmission_quantile(q = 0.2, k = x)) %>% 
  hdi()
sapply(post_k, function(x) compute_transmission_quantile(q = 0.2, k = x)) %>% 
  hdi(0.8)
# proportion with zero secondary infections
post_k %>% 
  dnbinom(0, size = ., mu = 1) %>% 
  sd()
post_k %>% 
  dnbinom(0, size = ., mu = 1) %>% 
  summary()
post_k %>% 
  dnbinom(0, size = ., mu = 1) %>% 
  hdi()
post_k %>% 
  dnbinom(0, size = ., mu = 1) %>% 
  hdi(0.8)
```

# Posterior over $\ell$ and $k$

```{r ell_and_k, fig.width=3.5, fig.height=3.5, fig.cap="Joint distribution ovel $\\ell$ and $k$."}
gg_lk <- data.frame(
  k = fit5 %>% rstan::extract(pars = "k") %>% unlist() %>% unname(),
  ls = fit5 %>% rstan::extract(pars = "ls") %>% unlist() %>% unname()
) %>% 
  ggplot() +
  # geom_smooth(aes(x = ls, y = k), method = "lm", color = "black") +
  geom_point(
    aes(x = ls, y = k),
    alpha = 0.05, color = viridisLite::viridis(1)
  ) +
  geom_density_2d(
    aes(x = ls, y = k),
    color = viridisLite::viridis(1), binwidth = 0.3,
    alpha = 0.5
  ) +
  # scale_y_log10() +
  theme_classic(base_size = bs) +
  labs(
    x = "GP length-scale (\u2113)",
    y = "Dispersion parameter (k)"
  )
ggExtra::ggMarginal(gg_lk, type="histogram", fill = viridisLite::viridis(1), alpha = 0.75 )
# cairo_pdf(
#   "revised_code_supplement_files/figure-latex/ell_and_k.pdf",
#   family="DejaVu Sans", width = 3.5, height = 3.5,
#   )
# ggExtra::ggMarginal(gg_lk, type="histogram", fill = viridisLite::viridis(1), alpha = 0.75 )
# dev.off()

# post_k <- fit5 %>% rstan::extract(pars = "k") %>% unlist() %>% unname()
# post_ls <-fit5 %>% rstan::extract(pars = "ls") %>% unlist() %>% unname()
# cor.test(log10(post_k), post_ls)
```

```{r credible_intervals}
fit5 %>% rstan::extract(pars = "k") %>% unlist() %>% unname() %>% hdi()
fit5 %>% rstan::extract(pars = "ls") %>% unlist() %>% unname() %>% hdi()
fitH %>% rstan::extract(pars = "ls") %>% unlist() %>% unname() %>% hdi()
```

```{r surges_per_year}
365 / (2 * pi * 7)
365 / (2 * pi * 13)
365 / (2 * pi * 18)
```

```{r mean_and_sd}
# sumarry stats for k and ls
fit5 %>% rstan::extract(pars = "k") %>% unlist() %>% unname() %>% mean()
fit5 %>% rstan::extract(pars = "k") %>% unlist() %>% unname() %>% sd()

fit5 %>% rstan::extract(pars = "ls") %>% unlist() %>% unname() %>% mean()
fit5 %>% rstan::extract(pars = "ls") %>% unlist() %>% unname() %>% sd()

fitH %>% rstan::extract(pars = "ls") %>% unlist() %>% unname() %>% mean()
fitH %>% rstan::extract(pars = "ls") %>% unlist() %>% unname() %>% sd()
```

# Alternative mean generation intervals

```{r alt_w_R_mean_and_ci}
R_mean <- cbind(
  w4 = fit4 %>% 
    rstan::extract("R") %>% 
    as.data.frame() %>% 
    colMeans() %>% 
    unname(),
  w5 = fit5 %>% 
    rstan::extract("R") %>% 
    as.data.frame() %>% 
    colMeans() %>% 
    unname(),
  w6 = fit6 %>% 
    rstan::extract("R") %>% 
    as.data.frame() %>% 
    colMeans() %>% 
    unname()
)

R_ci <- list()
R_ci[[1]] <- fit4 %>% 
  rstan::extract("R") %>% 
  as.data.frame() %>% 
  unname() %>% 
  hdi()
R_ci[[2]] <- fit5 %>% 
  rstan::extract("R") %>% 
  as.data.frame() %>% 
  unname() %>% 
  hdi()
R_ci[[3]] <- fit6 %>% 
  rstan::extract("R") %>% 
  as.data.frame() %>% 
  unname() %>% 
  hdi()
```

```{r alt_w_Rt_figure, fig.width=7, fig.height=3.5, fig.cap="Time-varying reproduction number distribution for different $\\boldsymbol \\omega$"}
y_scalar <- R_ci[[3]][, -(1:5)] %>% 
  max()

data.frame(
  date = full_df$date,
  a = R_mean[, 1],
  b = R_mean[, 2],
  c = R_mean[, 3]
  ) %>%
  filter(date <= last_day) %>% 
  filter(date > first_day) %>% 
  reshape2::melt(id.vars = "date") %>%
  ggplot() +
  theme_classic(base_size = bs) +
  theme(legend.position = c(0.875, 0.75)) +
  geom_bar(
    data = full_df,
    aes(x = date, y =  y_scalar * ma_count / max(ma_count)), stat = "identity",
    alpha = 0.5
  ) +
  geom_ribbon(
    data = data.frame(
      date = full_df$date, hdi = t(R_ci[[1]]), model =  "a"
      ) %>% 
      rbind(data.frame(date = full_df$date, hdi = t(R_ci[[2]]), model =  "b")) %>% 
      rbind(data.frame(date = full_df$date, hdi = t(R_ci[[3]]), model =  "c")) %>% 
      filter(date <= last_day) %>% 
      filter(date > first_day),
    aes(x = date, ymin = hdi.lower, ymax = hdi.upper, fill = model),
    alpha= 0.25
  ) +
  geom_line(aes(x = date, y = value, color = variable)) +
  scale_color_viridis_d(
    labels =  c(bquote(gamma[tau] == 4), bquote(gamma[tau] == 5),bquote(gamma[tau] == 6))
    ) +
  scale_fill_viridis_d(
    labels =  c(bquote(gamma[tau] == 4), bquote(gamma[tau] == 5),bquote(gamma[tau] == 6))
    ) +
  geom_hline(yintercept = 1, lty = 3) +
  scale_y_continuous(
    TeX("Reproduction Number $(R_t)$"),
    sec.axis = 
      sec_axis(
        ~ . * max(full_df$ma_count) / y_scalar, 
        name = TeX("7 Day Moving Average Incidence $(Y_t)$")
        )
  ) +
  labs(
    x = "Epidemiological Date",
    color = NULL,
    fill = NULL
  ) 
```

```{r alt_w_k_figure, fig.width=7, fig.height=3.5, fig.cap="Dispersion parameter distribution for different $\\boldsymbol \\omega$"}
data.frame(
  w4 = fit4 %>% rstan::extract(pars = "k") %>% unlist() %>% unname(),
  w5 = fit5 %>% rstan::extract(pars = "k") %>% unlist() %>% unname(),
  w6 = fit6 %>% rstan::extract(pars = "k") %>% unlist() %>% unname()
) %>% 
  melt() %>% 
  ggplot() +
  geom_density(
    aes(x = value, y = ..density.., color = variable, fill = variable), 
    alpha = 0.5
    ) +
  stat_function(
    fun = dlnorm, args = list(meanlog = 0, sdlog = 1)
  ) +
  scale_fill_viridis_d(
    labels =  c(bquote(gamma[tau] == 4), bquote(gamma[tau] == 5),bquote(gamma[tau] == 6))
  ) +
  scale_color_viridis_d(
    labels =  c(bquote(gamma[tau] == 4), bquote(gamma[tau] == 5),bquote(gamma[tau] == 6))
  ) +
  theme_classic(base_size = bs) +
  labs(
    x = TeX("$k$"),
    y = TeX("$Density$"),
    color = NULL,
    fill = NULL
  )
```

```{r alt_w_summary_stats}
# summary stats for k iunder different generation interval distributions
data.frame(
  w4 = fit4 %>% rstan::extract(pars = "k") %>% unlist() %>% unname(),
  w5 = fit5 %>% rstan::extract(pars = "k") %>% unlist() %>% unname(),
  w6 = fit6 %>% rstan::extract(pars = "k") %>% unlist() %>% unname()
) %>% 
  colMeans() %>% 
  cbind(c("4", "5", "6"), .) %>% 
  t() %>% 
  xtable()

data.frame(
  w4 = fit4 %>% rstan::extract(pars = "k") %>% unlist() %>% unname(),
  w5 = fit5 %>% rstan::extract(pars = "k") %>% unlist() %>% unname(),
  w6 = fit6 %>% rstan::extract(pars = "k") %>% unlist() %>% unname()
) %>% 
  apply(2, sd)
```

```{r alt_proportion infectious}
# proportion of transmission from most infectious 20% in each model
fit4 %>% rstan::extract(pars = "k") %>% unlist() %>% unname() %>% 
  sapply(function(x) compute_transmission_quantile(q = 0.2, k = x)) %>% 
  hdi(0.8)
fit5 %>% rstan::extract(pars = "k") %>% unlist() %>% unname() %>% 
  sapply(function(x) compute_transmission_quantile(q = 0.2, k = x)) %>% 
  hdi(0.8)
fit6 %>% rstan::extract(pars = "k") %>% unlist() %>% unname() %>% 
  sapply(function(x) compute_transmission_quantile(q = 0.2, k = x)) %>% 
  hdi(0.8)
```

# Appendix: Gaussian Process Prior

```{r gp_set_up}
N <- 60
x <- 0:N
s <- 5
gp_SEED <- 102

exp_quad_covariance <- function(x, alpha, ell, sigma){
  D <- abs(outer(x,x,'-'))
  (alpha^2) * exp(-(D^2 / (2 * (ell^2)))) + (sigma^2) * (D == 0)
}

conditional_gp_stats <- function(
  x, alpha, ell, sigma
){
  N <- length(x)
  K <- exp_quad_covariance(
    x = x, alpha = alpha, ell = ell, sigma = sigma
    )
  conditional_K <- K[ -c(1, N), -c(1, N)] - 
    K[-c(1, N), c(1, N)] %*% 
    chol2inv(chol(K[ c(1, N), c(1, N)])) %*%
    K[ c(1, N), -c(1, N)]
  conditional_L <- t(chol(conditional_K))
  conditional_sd <- sqrt(diag(conditional_K))
  list(
    K = conditional_K, L = conditional_L, sd = conditional_sd
    )
}
```

```{r gp_plots}
set.seed(gp_SEED)
# ell <- 5
ell <- 10
conditional <- conditional_gp_stats(
  x = x, alpha = 1, ell = ell, sigma = 1e-3
)
gg_ell_10 <- conditional$L %>% 
  multiply_by_matrix(
    array(rnorm((N - 1) * s), dim = c(N - 1, s))
    ) %>% 
  rbind(0, ., 0) %>% 
  exp() %>% 
  cbind(day = x, .) %>% 
  data.frame() %>% 
  reshape2::melt(id.vars = "day") %>% 
  ggplot() +
  geom_ribbon(
    data = data.frame(
      day = x, 
      mean = 0, 
      sd = c(0, conditional$sd, 0)
      ),
    aes(x = day, ymin = exp(mean - 1.96 * sd), ymax = exp(mean + 1.96 * sd)),
    alpha = 0.25
  ) +
  geom_line(aes(x = day, y = value, color = variable), alpha = 0.5) +
  geom_line(
    data = data.frame(
      day = x, mean = exp(c(0, diag(conditional$K), 0) / 2)
      ),
    aes(x = day, y = mean)
    ) +
  theme_classic(base_size = bs) +
  theme(legend.position = "none") +
  scale_x_continuous(breaks = 0:6 * 10) +
  scale_y_continuous(breaks = 1:10 * 2) +
  scale_color_viridis_d() +
  labs(
    y = TeX("Reproduction Number $(R_t)$"),
    x = ""
  )

set.seed(gp_SEED)
# ell <- 10
ell <- 17.5
conditional <- conditional_gp_stats(
  x = x, alpha = 1, ell = ell, sigma = 1e-3
)
gg_ell_17.5 <- conditional$L %>% 
  multiply_by_matrix(
    array(rnorm((N - 1) * s), dim = c(N - 1, s))
    ) %>% 
  rbind(0, ., 0) %>% 
  exp() %>% 
  cbind(day = x, .) %>% 
  data.frame() %>% 
  reshape2::melt(id.vars = "day") %>% 
  ggplot() +
  geom_ribbon(
    data = data.frame(
      day = x, 
      mean = 0, 
      sd = c(0, conditional$sd, 0)
      ),
    aes(x = day, ymin = exp(mean - 1.96 * sd), ymax = exp(mean + 1.96 * sd)),
    alpha = 0.25
  ) +
  geom_line(aes(x = day, y = value, color = variable), alpha = 0.5) +
  geom_line(
    data = data.frame(
      day = x, mean = exp(c(0, diag(conditional$K), 0) / 2)
      ),
    aes(x = day, y = mean)
    ) +
  theme_classic(base_size = bs) +
  theme(legend.position = "none") +
  scale_x_continuous(breaks = 0:6 * 10) +
  scale_y_continuous(breaks = 1:10 * 2) +
  scale_color_viridis_d() +
  labs(
    y = TeX("Reproduction Number $(R_t)$"),
    x = ""
  )

set.seed(gp_SEED)
ell <- 25
conditional <- conditional_gp_stats(
  x = x, alpha = 1, ell = ell, sigma = 1e-3
)
gg_ell_25 <- conditional$L %>% 
  multiply_by_matrix(
    array(rnorm((N - 1) * s), dim = c(N - 1, s))
    ) %>% 
  rbind(0, ., 0) %>% 
  exp() %>% 
  cbind(day = x, .) %>% 
  data.frame() %>% 
  reshape2::melt(id.vars = "day") %>% 
  ggplot() +
  geom_ribbon(
    data = data.frame(
      day = x, 
      mean = 0, 
      sd = c(0, conditional$sd, 0)
      ),
    aes(x = day, ymin = exp(mean - 1.96 * sd), ymax = exp(mean + 1.96 * sd)),
    alpha = 0.25
  ) +
  geom_line(aes(x = day, y = value, color = variable), alpha = 0.5) +
  geom_line(
    data = data.frame(
      day = x, mean = exp(c(0, diag(conditional$K), 0) / 2)
      ),
    aes(x = day, y = mean)
    ) +
  theme_classic(base_size = bs) +
  theme(legend.position = "none") +
  scale_x_continuous(breaks = 0:6 * 10) +
  scale_y_continuous(breaks = 1:10 * 2) +
  scale_color_viridis_d() +
  labs(
    y = TeX("Reproduction Number $(R_t)$"),
    x = ""
  )
```

```{r gp_prior_ell, fig.width=7, fig.height=7.5, fig.align='center', fig.cap="GP prior elicitation figure"}
ggpubr::ggarrange(
  gg_ell_10, gg_ell_17.5, gg_ell_25, 
  nrow = 3, labels = c("a", "b", "c")
  )
```
